# Supplementary material for: Gene Duplication and Differential Expression of Flower Symmetry Genes in Rhododendron (Ericaceae)
Source: Plants (Basel). 2021 Sep 23;10(10):1994. doi: 10.3390/plants10101994 (PMC8541606; doi:10.3390/plants10101994)
Supplement: Supplementary file 1 [file plants-10-01994-s001.zip]

Archive with 8 entries (8 files):
- .DS_Store
- FigS1.Rhb.gene.structure.060821.pdf
- FigS2.RhCYC2proteins.060821.pdf
- FigS3.RhRAD2proteins.060821.pdf
- FigS4.RhDIV1proteins.060821.pdf
- FigS5.RTPCR_stages_reps.060821.pdf
- FigS6.RTPCR_cs_organs_reps.060821.pdf
- Supplementary_tables.pdf
